# Supplementary material for: A case report of Ebstein’s anomaly–Gerbode defect dyad: is there room for another anomaly in the same patient?
Source: Eur Heart J Case Rep. 2024 Aug 22;8(9):ytae444. doi: 10.1093/ehjcr/ytae444 (PMC11384884; doi:10.1093/ehjcr/ytae444)
Supplement: ytae444_Supplementary_Data [file ytae444_supplementary_data.zip]

Archive with 6 entries (6 files):
- Video 1.mp4
- Video 2.mp4
- Video 3.mp4
- Video 4.mp4
- Video 5.mp4
- Video 6.mp4
